# Supplementary material for: Reconfigurable, Stretchable Strain Sensor with the Localized Controlling of Substrate Modulus by Two-Phase Liquid Metal Cells
Source: Nanomaterials (Basel). 2022 Mar 7;12(5):882. doi: 10.3390/nano12050882 (PMC8912465; doi:10.3390/nano12050882)
Supplement: Supplementary file 1 [file nanomaterials-12-00882-s001.zip]

Archive with 1 entries (1 files):
- nanomaterials-1606345-supplementary.pdf
